# Supplementary material for: Gut microbiota composition in the sympatric and diet‐sharing Drosophila simulans and Dicranocephalus wallichii bowringi shaped largely by community assembly processes rather than regional species pool
Source: Imeta. 2022 Oct 13;1(4):e57. doi: 10.1002/imt2.57 (PMC10989964; doi:10.1002/imt2.57)
Supplement: Supplementary file 2 — Supplementary information. [file IMT2-1-e57-s001.xlsx]

## Sheet: Table S1
Table S1. Comparisons of microbial community diversity (Shannon index) using a two-way ANOVA.
Category	Variable	F	p
Bacteria	Host species	11.25	0.0035
	Host sex	3.126	0.094
	Interaction	0.266	0.612
Fungi	Host species	114.9	0.0001
	Host sex	6.656	0.0189
	Interaction	2.313	0.145

## Sheet: Table S2
Table S2. Topological properties of bacterial or fungal co-occurrences networks in each sample group.
Category	Topological property	Fly	Beetle	Leaf	Soil	Waxberry
Bacteria	Edges	833	1568	6811	2093	5332
	Positive edges	767	1541	6805	1926	5298
	Negative edges	66	27	6	167	34
	Vertices	309	444	414	465	399
	Connectance	0.018	0.016	0.08	0.019	0.067
	Average degree	5.392	7.063	32.903	9.002	26.727
	Average path length	4.52	5.187	1	1.034	1.003
	Diameter	15.562	11.248	1	2.957	2.942
	Clustering coefficient	0.756	0.507	1	0.998	1
	Clusters	38	20	50	77	68
	Centralization degree	0.041	0.045	0.061	0.032	0.074
	Centralization betweenness	0.019	0.082	0	0	0
	Centralization closeness	0.001	0.004	0	0	0
Fungi	Edges	22367	1531	35197	1488	25781
	Positive edges	11233	1462	35181	1423	25729
	Negative edges	11134	69	16	65	52
	Vertices	480	421	487	400	489
	Connectance	0.195	0.017	0.297	0.019	0.216
	Average degree	93.196	7.273	144.546	7.44	105.444
	Average path length	2.979	7.05	1.088	1.157	1.012
	Diameter	9.905	17.193	13.047	5.914	4.672
	Clustering coefficient	0.744	0.73	1	0.993	1
	Clusters	15	28	26	73	28
	Centralization degree	0.306	0.052	0.233	0.029	0.222
	Centralization betweenness	0.104	0.143	0.002	0.001	0
	Centralization closeness	0.004	0.004	0.002	0	0.002

## Sheet: Table S3
Table S3. Correlation between gut bacteria and fungi in D. simulans and D. wallichii bowringi.
Insect species	Source	Target	Correlation	Positive (+) / negative (-)
Fly	bac_OTU1_Wolbachia	fun_OTU73_Plectosphaerella	0.88	+
	bac_OTU100_uncultured	fun_OTU517_unidentified	1	+
	bac_OTU100_uncultured	fun_OTU97_unidentified	1	+
	bac_OTU111_Conexibacter	fun_OTU122_unidentified	1	+
	bac_OTU111_Conexibacter	fun_OTU148_unidentified	1	+
	bac_OTU111_Conexibacter	fun_OTU167_Aspergillus	1	+
	bac_OTU122_norank	fun_OTU122_unidentified	1	+
	bac_OTU122_norank	fun_OTU148_unidentified	1	+
	bac_OTU122_norank	fun_OTU167_Aspergillus	1	+
	bac_OTU137_Conexibacter	fun_OTU128_unidentified	1	+
	bac_OTU137_Conexibacter	fun_OTU138_unidentified	1	+
	bac_OTU137_Conexibacter	fun_OTU163_unidentified	1	+
	bac_OTU137_Conexibacter	fun_OTU415_unidentified	1	+
	bac_OTU137_Conexibacter	fun_OTU466_unidentified	1	+
	bac_OTU143_Pseudomonas	fun_OTU126_unidentified	1	+
	bac_OTU143_Pseudomonas	fun_OTU18_unidentified	1	+
	bac_OTU143_Pseudomonas	fun_OTU217_unidentified	1	+
	bac_OTU143_Pseudomonas	fun_OTU256_unidentified	1	+
	bac_OTU143_Pseudomonas	fun_OTU307_unidentified	1	+
	bac_OTU143_Pseudomonas	fun_OTU67_unidentified	1	+
	bac_OTU145_Acidothermus	fun_OTU128_unidentified	1	+
	bac_OTU145_Acidothermus	fun_OTU138_unidentified	1	+
	bac_OTU145_Acidothermus	fun_OTU163_unidentified	1	+
	bac_OTU145_Acidothermus	fun_OTU415_unidentified	1	+
	bac_OTU145_Acidothermus	fun_OTU466_unidentified	1	+
	bac_OTU147_Ralstonia	fun_OTU532_unidentified	-0.91	-
	bac_OTU147_Ralstonia	fun_OTU551_unidentified	-0.91	-
	bac_OTU147_Ralstonia	fun_OTU608_unidentified	-0.9	-
	bac_OTU172_Enterococcus	fun_OTU386_unidentified	-0.9	-
	bac_OTU183_Bryobacter	fun_OTU122_unidentified	1	+
	bac_OTU183_Bryobacter	fun_OTU148_unidentified	1	+
	bac_OTU183_Bryobacter	fun_OTU167_Aspergillus	1	+
	bac_OTU198_Stenotrophomonas	fun_OTU117_unidentified	0.89	+
	bac_OTU198_Stenotrophomonas	fun_OTU188_Rhodotorula	0.905	+
	bac_OTU198_Stenotrophomonas	fun_OTU59_unidentified	-0.89	-
	bac_OTU198_Stenotrophomonas	fun_OTU672_unidentified	-0.93	-
	bac_OTU198_Stenotrophomonas	fun_OTU77_unidentified	-0.88	-
	bac_OTU198_Stenotrophomonas	fun_OTU85_unidentified	0.94	+
	bac_OTU214_norank	fun_OTU126_unidentified	1	+
	bac_OTU214_norank	fun_OTU18_unidentified	1	+
	bac_OTU214_norank	fun_OTU217_unidentified	1	+
	bac_OTU214_norank	fun_OTU256_unidentified	1	+
	bac_OTU214_norank	fun_OTU307_unidentified	1	+
	bac_OTU214_norank	fun_OTU67_unidentified	1	+
	bac_OTU225_Methylovirgula	fun_OTU187_unidentified	0.97	+
	bac_OTU245_Mesorhizobium	fun_OTU173_unidentified	1	+
	bac_OTU245_Mesorhizobium	fun_OTU244_unidentified	1	+
	bac_OTU245_Mesorhizobium	fun_OTU259_unidentified	1	+
	bac_OTU245_Mesorhizobium	fun_OTU427_unidentified	1	+
	bac_OTU263_Colidextribacter	fun_OTU128_unidentified	1	+
	bac_OTU263_Colidextribacter	fun_OTU138_unidentified	1	+
	bac_OTU263_Colidextribacter	fun_OTU163_unidentified	1	+
	bac_OTU263_Colidextribacter	fun_OTU415_unidentified	1	+
	bac_OTU263_Colidextribacter	fun_OTU466_unidentified	1	+
	bac_OTU265_Conexibacter	fun_OTU70_unidentified	1	+
	bac_OTU266_Dysgonomonas	fun_OTU287_unidentified	-0.89	-
	bac_OTU277_uncultured	fun_OTU122_unidentified	1	+
	bac_OTU277_uncultured	fun_OTU148_unidentified	1	+
	bac_OTU277_uncultured	fun_OTU167_Aspergillus	1	+
	bac_OTU282_Desulfovibrio	fun_OTU287_unidentified	-0.91	-
	bac_OTU288_uncultured	fun_OTU122_unidentified	1	+
	bac_OTU288_uncultured	fun_OTU148_unidentified	1	+
	bac_OTU288_uncultured	fun_OTU167_Aspergillus	1	+
	bac_OTU290_uncultured	fun_OTU173_unidentified	1	+
	bac_OTU290_uncultured	fun_OTU244_unidentified	1	+
	bac_OTU290_uncultured	fun_OTU259_unidentified	1	+
	bac_OTU290_uncultured	fun_OTU427_unidentified	1	+
	bac_OTU3_norank	fun_OTU16_Trichoderma	1	+
	bac_OTU3_norank	fun_OTU284_unidentified	1	+
	bac_OTU3_norank	fun_OTU331_unidentified	1	+
	bac_OTU3_norank	fun_OTU405_unidentified	1	+
	bac_OTU304_Pseudomonas	fun_OTU122_unidentified	1	+
	bac_OTU304_Pseudomonas	fun_OTU148_unidentified	1	+
	bac_OTU304_Pseudomonas	fun_OTU167_Aspergillus	1	+
	bac_OTU309_Wolbachia	fun_OTU152_unidentified	-0.9	-
	bac_OTU309_Wolbachia	fun_OTU297_unidentified	-0.89	-
	bac_OTU309_Wolbachia	fun_OTU365_unidentified	-0.89	-
	bac_OTU309_Wolbachia	fun_OTU367_unidentified	0.88	+
	bac_OTU309_Wolbachia	fun_OTU467_unidentified	0.88	+
	bac_OTU309_Wolbachia	fun_OTU501_unidentified	-0.89	-
	bac_OTU312_Asinibacterium	fun_OTU517_unidentified	1	+
	bac_OTU312_Asinibacterium	fun_OTU97_unidentified	1	+
	bac_OTU325_Incertae Sedis	fun_OTU126_unidentified	1	+
	bac_OTU325_Incertae Sedis	fun_OTU18_unidentified	1	+
	bac_OTU325_Incertae Sedis	fun_OTU217_unidentified	1	+
	bac_OTU325_Incertae Sedis	fun_OTU256_unidentified	1	+
	bac_OTU325_Incertae Sedis	fun_OTU307_unidentified	1	+
	bac_OTU325_Incertae Sedis	fun_OTU67_unidentified	1	+
	bac_OTU33_Commensalibacter	fun_OTU28_Tausonia	0.98	+
	bac_OTU352_Erysipelatoclostridium	fun_OTU173_unidentified	1	+
	bac_OTU352_Erysipelatoclostridium	fun_OTU244_unidentified	1	+
	bac_OTU352_Erysipelatoclostridium	fun_OTU259_unidentified	1	+
	bac_OTU352_Erysipelatoclostridium	fun_OTU427_unidentified	1	+
	bac_OTU354_Acidipila	fun_OTU75_unidentified	0.98	+
	bac_OTU355_uncultured	fun_OTU13_Uwebraunia	1	+
	bac_OTU355_uncultured	fun_OTU22_unidentified	1	+
	bac_OTU355_uncultured	fun_OTU288_unidentified	1	+
	bac_OTU355_uncultured	fun_OTU8_unidentified	1	+
	bac_OTU357_Colidextribacter	fun_OTU173_unidentified	1	+
	bac_OTU357_Colidextribacter	fun_OTU244_unidentified	1	+
	bac_OTU357_Colidextribacter	fun_OTU259_unidentified	1	+
	bac_OTU357_Colidextribacter	fun_OTU427_unidentified	1	+
	bac_OTU365_Dysgonomonas	fun_OTU13_Uwebraunia	1	+
	bac_OTU365_Dysgonomonas	fun_OTU22_unidentified	1	+
	bac_OTU365_Dysgonomonas	fun_OTU288_unidentified	1	+
	bac_OTU365_Dysgonomonas	fun_OTU8_unidentified	1	+
	bac_OTU38_Acidothermus	fun_OTU88_unidentified	1	+
	bac_OTU382_Asinibacterium	fun_OTU263_unidentified	1	+
	bac_OTU385_Enterococcus	fun_OTU122_unidentified	1	+
	bac_OTU385_Enterococcus	fun_OTU148_unidentified	1	+
	bac_OTU385_Enterococcus	fun_OTU167_Aspergillus	1	+
	bac_OTU388_Mycobacterium	fun_OTU321_unidentified	1	+
	bac_OTU388_Mycobacterium	fun_OTU337_Wardomyces	1	+
	bac_OTU396_norank	fun_OTU517_unidentified	1	+
	bac_OTU396_norank	fun_OTU97_unidentified	1	+
	bac_OTU400_Acidiphilium	fun_OTU128_unidentified	1	+
	bac_OTU400_Acidiphilium	fun_OTU138_unidentified	1	+
	bac_OTU400_Acidiphilium	fun_OTU163_unidentified	1	+
	bac_OTU400_Acidiphilium	fun_OTU415_unidentified	1	+
	bac_OTU400_Acidiphilium	fun_OTU466_unidentified	1	+
	bac_OTU417_Wolbachia	fun_OTU234_unidentified	0.9	+
	bac_OTU419_norank	fun_OTU122_unidentified	1	+
	bac_OTU419_norank	fun_OTU148_unidentified	1	+
	bac_OTU419_norank	fun_OTU167_Aspergillus	1	+
	bac_OTU420_Fusobacterium	fun_OTU122_unidentified	1	+
	bac_OTU420_Fusobacterium	fun_OTU148_unidentified	1	+
	bac_OTU420_Fusobacterium	fun_OTU167_Aspergillus	1	+
	bac_OTU448_Tyzzerella	fun_OTU122_unidentified	1	+
	bac_OTU448_Tyzzerella	fun_OTU148_unidentified	1	+
	bac_OTU448_Tyzzerella	fun_OTU167_Aspergillus	1	+
	bac_OTU451_Nordella	fun_OTU13_Uwebraunia	1	+
	bac_OTU451_Nordella	fun_OTU22_unidentified	1	+
	bac_OTU451_Nordella	fun_OTU288_unidentified	1	+
	bac_OTU451_Nordella	fun_OTU8_unidentified	1	+
	bac_OTU453_uncultured	fun_OTU13_Uwebraunia	1	+
	bac_OTU453_uncultured	fun_OTU22_unidentified	1	+
	bac_OTU453_uncultured	fun_OTU288_unidentified	1	+
	bac_OTU453_uncultured	fun_OTU8_unidentified	1	+
	bac_OTU457_Dysgonomonas	fun_OTU122_unidentified	1	+
	bac_OTU457_Dysgonomonas	fun_OTU148_unidentified	1	+
	bac_OTU457_Dysgonomonas	fun_OTU167_Aspergillus	1	+
	bac_OTU459_Dysgonomonas	fun_OTU122_unidentified	1	+
	bac_OTU459_Dysgonomonas	fun_OTU148_unidentified	1	+
	bac_OTU459_Dysgonomonas	fun_OTU167_Aspergillus	1	+
	bac_OTU462_norank	fun_OTU128_unidentified	1	+
	bac_OTU462_norank	fun_OTU138_unidentified	1	+
	bac_OTU462_norank	fun_OTU163_unidentified	1	+
	bac_OTU462_norank	fun_OTU415_unidentified	1	+
	bac_OTU462_norank	fun_OTU466_unidentified	1	+
	bac_OTU464_Castellaniella	fun_OTU128_unidentified	1	+
	bac_OTU464_Castellaniella	fun_OTU138_unidentified	1	+
	bac_OTU464_Castellaniella	fun_OTU163_unidentified	1	+
	bac_OTU464_Castellaniella	fun_OTU415_unidentified	1	+
	bac_OTU464_Castellaniella	fun_OTU466_unidentified	1	+
	bac_OTU488_uncultured	fun_OTU16_Trichoderma	1	+
	bac_OTU488_uncultured	fun_OTU284_unidentified	1	+
	bac_OTU488_uncultured	fun_OTU331_unidentified	1	+
	bac_OTU488_uncultured	fun_OTU405_unidentified	1	+
	bac_OTU497_Christensenellaceae	fun_OTU128_unidentified	1	+
	bac_OTU497_Christensenellaceae	fun_OTU138_unidentified	1	+
	bac_OTU497_Christensenellaceae	fun_OTU163_unidentified	1	+
	bac_OTU497_Christensenellaceae	fun_OTU415_unidentified	1	+
	bac_OTU497_Christensenellaceae	fun_OTU466_unidentified	1	+
	bac_OTU501_Stenotrophomonas	fun_OTU122_unidentified	1	+
	bac_OTU501_Stenotrophomonas	fun_OTU148_unidentified	1	+
	bac_OTU501_Stenotrophomonas	fun_OTU167_Aspergillus	1	+
	bac_OTU502_Acidovorax	fun_OTU173_unidentified	1	+
	bac_OTU502_Acidovorax	fun_OTU244_unidentified	1	+
	bac_OTU502_Acidovorax	fun_OTU259_unidentified	1	+
	bac_OTU502_Acidovorax	fun_OTU427_unidentified	1	+
	bac_OTU51_norank	fun_OTU517_unidentified	1	+
	bac_OTU51_norank	fun_OTU97_unidentified	1	+
	bac_OTU59_uncultured	fun_OTU16_Trichoderma	1	+
	bac_OTU59_uncultured	fun_OTU284_unidentified	1	+
	bac_OTU59_uncultured	fun_OTU331_unidentified	1	+
	bac_OTU59_uncultured	fun_OTU405_unidentified	1	+
	bac_OTU67_norank	fun_OTU517_unidentified	1	+
	bac_OTU67_norank	fun_OTU97_unidentified	1	+
	bac_OTU71_Acidibacter	fun_OTU128_unidentified	1	+
	bac_OTU71_Acidibacter	fun_OTU138_unidentified	1	+
	bac_OTU71_Acidibacter	fun_OTU163_unidentified	1	+
	bac_OTU71_Acidibacter	fun_OTU415_unidentified	1	+
	bac_OTU71_Acidibacter	fun_OTU466_unidentified	1	+
	bac_OTU88_Paraburkholderia	fun_OTU292_unidentified	-0.95	-
	bac_OTU97_Commensalibacter	fun_OTU28_Tausonia	0.98	+
Beetle	bac_OTU1_Wolbachia	fun_OTU127_Mariannaea	0.86	+
	bac_OTU104_norank	fun_OTU130_unidentified	1	+
	bac_OTU104_norank	fun_OTU131_Cylindrocladium	1	+
	bac_OTU104_norank	fun_OTU173_unidentified	1	+
	bac_OTU104_norank	fun_OTU184_unidentified	1	+
	bac_OTU104_norank	fun_OTU186_unidentified	1	+
	bac_OTU104_norank	fun_OTU189_unidentified	1	+
	bac_OTU104_norank	fun_OTU269_unidentified	1	+
	bac_OTU104_norank	fun_OTU282_unidentified	1	+
	bac_OTU104_norank	fun_OTU330_unidentified	1	+
	bac_OTU104_norank	fun_OTU343_unidentified	1	+
	bac_OTU104_norank	fun_OTU352_unidentified	1	+
	bac_OTU104_norank	fun_OTU406_unidentified	1	+
	bac_OTU104_norank	fun_OTU446_unidentified	1	+
	bac_OTU104_norank	fun_OTU54_unidentified	1	+
	bac_OTU104_norank	fun_OTU55_unidentified	1	+
	bac_OTU104_norank	fun_OTU75_unidentified	1	+
	bac_OTU104_norank	fun_OTU80_unidentified	1	+
	bac_OTU11_Methylovirgula	fun_OTU15_unidentified	-0.87	-
	bac_OTU110_Acidothermus	fun_OTU381_unidentified	1	+
	bac_OTU111_Conexibacter	fun_OTU135_unidentified	1	+
	bac_OTU111_Conexibacter	fun_OTU321_unidentified	1	+
	bac_OTU118_Candidatus Solibacter	fun_OTU132_Tolypocladium	0.98	+
	bac_OTU118_Candidatus Solibacter	fun_OTU97_unidentified	0.98	+
	bac_OTU118_Candidatus Solibacter	fun_OTU98_unidentified	0.98	+
	bac_OTU120_Pajaroellobacter	fun_OTU135_unidentified	1	+
	bac_OTU120_Pajaroellobacter	fun_OTU321_unidentified	1	+
	bac_OTU123_Bradyrhizobium	fun_OTU126_unidentified	1	+
	bac_OTU123_Bradyrhizobium	fun_OTU150_Setophaeosphaeria	1	+
	bac_OTU123_Bradyrhizobium	fun_OTU268_Mollisia	1	+
	bac_OTU123_Bradyrhizobium	fun_OTU307_unidentified	1	+
	bac_OTU123_Bradyrhizobium	fun_OTU331_unidentified	1	+
	bac_OTU123_Bradyrhizobium	fun_OTU392_unidentified	1	+
	bac_OTU123_Bradyrhizobium	fun_OTU74_unidentified	1	+
	bac_OTU126_Desulfovibrio	fun_OTU407_unidentified	-0.91	-
	bac_OTU135_Wolbachia	fun_OTU124_unidentified	1	+
	bac_OTU135_Wolbachia	fun_OTU141_unidentified	1	+
	bac_OTU135_Wolbachia	fun_OTU161_unidentified	1	+
	bac_OTU135_Wolbachia	fun_OTU168_Septoria	1	+
	bac_OTU135_Wolbachia	fun_OTU364_unidentified	1	+
	bac_OTU135_Wolbachia	fun_OTU395_unidentified	1	+
	bac_OTU140_norank	fun_OTU130_unidentified	1	+
	bac_OTU140_norank	fun_OTU131_Cylindrocladium	1	+
	bac_OTU140_norank	fun_OTU173_unidentified	1	+
	bac_OTU140_norank	fun_OTU184_unidentified	1	+
	bac_OTU140_norank	fun_OTU186_unidentified	1	+
	bac_OTU140_norank	fun_OTU189_unidentified	1	+
	bac_OTU140_norank	fun_OTU269_unidentified	1	+
	bac_OTU140_norank	fun_OTU282_unidentified	1	+
	bac_OTU140_norank	fun_OTU330_unidentified	1	+
	bac_OTU140_norank	fun_OTU343_unidentified	1	+
	bac_OTU140_norank	fun_OTU352_unidentified	1	+
	bac_OTU140_norank	fun_OTU406_unidentified	1	+
	bac_OTU140_norank	fun_OTU446_unidentified	1	+
	bac_OTU140_norank	fun_OTU54_unidentified	1	+
	bac_OTU140_norank	fun_OTU55_unidentified	1	+
	bac_OTU140_norank	fun_OTU75_unidentified	1	+
	bac_OTU140_norank	fun_OTU80_unidentified	1	+
	bac_OTU143_Pseudomonas	fun_OTU59_unidentified	1	+
	bac_OTU144_Meiothermus	fun_OTU169_unidentified	0.93	+
	bac_OTU154_uncultured	fun_OTU219_unidentified	1	+
	bac_OTU154_uncultured	fun_OTU900_unidentified	1	+
	bac_OTU16_Mycobacterium	fun_OTU37_unidentified	-0.86	-
	bac_OTU161_Desulfovibrio	fun_OTU407_unidentified	-0.91	-
	bac_OTU165_uncultured	fun_OTU119_unidentified	-0.86	-
	bac_OTU167_Bacteroides	fun_OTU279_unidentified	-0.87	-
	bac_OTU174_Bacteroides	fun_OTU279_unidentified	-0.89	-
	bac_OTU185_norank	fun_OTU130_unidentified	1	+
	bac_OTU185_norank	fun_OTU131_Cylindrocladium	1	+
	bac_OTU185_norank	fun_OTU173_unidentified	1	+
	bac_OTU185_norank	fun_OTU184_unidentified	1	+
	bac_OTU185_norank	fun_OTU186_unidentified	1	+
	bac_OTU185_norank	fun_OTU189_unidentified	1	+
	bac_OTU185_norank	fun_OTU269_unidentified	1	+
	bac_OTU185_norank	fun_OTU282_unidentified	1	+
	bac_OTU185_norank	fun_OTU330_unidentified	1	+
	bac_OTU185_norank	fun_OTU343_unidentified	1	+
	bac_OTU185_norank	fun_OTU352_unidentified	1	+
	bac_OTU185_norank	fun_OTU406_unidentified	1	+
	bac_OTU185_norank	fun_OTU446_unidentified	1	+
	bac_OTU185_norank	fun_OTU54_unidentified	1	+
	bac_OTU185_norank	fun_OTU55_unidentified	1	+
	bac_OTU185_norank	fun_OTU75_unidentified	1	+
	bac_OTU185_norank	fun_OTU80_unidentified	1	+
	bac_OTU192_uncultured	fun_OTU386_unidentified	-0.87	-
	bac_OTU2_norank	fun_OTU245_unidentified	0.86	+
	bac_OTU203_norank	fun_OTU59_unidentified	1	+
	bac_OTU204_norank	fun_OTU135_unidentified	1	+
	bac_OTU204_norank	fun_OTU321_unidentified	1	+
	bac_OTU205_Mycobacterium	fun_OTU103_Cladophialophora	1	+
	bac_OTU205_Mycobacterium	fun_OTU176_unidentified	1	+
	bac_OTU205_Mycobacterium	fun_OTU229_unidentified	1	+
	bac_OTU205_Mycobacterium	fun_OTU270_unidentified	1	+
	bac_OTU205_Mycobacterium	fun_OTU422_unidentified	1	+
	bac_OTU205_Mycobacterium	fun_OTU63_unidentified	1	+
	bac_OTU205_Mycobacterium	fun_OTU90_unidentified	1	+
	bac_OTU209_Gordonia	fun_OTU149_unidentified	1	+
	bac_OTU209_Gordonia	fun_OTU225_Cladorrhinum	1	+
	bac_OTU209_Gordonia	fun_OTU67_unidentified	1	+
	bac_OTU219_Acetobacter	fun_OTU130_unidentified	1	+
	bac_OTU219_Acetobacter	fun_OTU131_Cylindrocladium	1	+
	bac_OTU219_Acetobacter	fun_OTU173_unidentified	1	+
	bac_OTU219_Acetobacter	fun_OTU184_unidentified	1	+
	bac_OTU219_Acetobacter	fun_OTU186_unidentified	1	+
	bac_OTU219_Acetobacter	fun_OTU189_unidentified	1	+
	bac_OTU219_Acetobacter	fun_OTU269_unidentified	1	+
	bac_OTU219_Acetobacter	fun_OTU282_unidentified	1	+
	bac_OTU219_Acetobacter	fun_OTU330_unidentified	1	+
	bac_OTU219_Acetobacter	fun_OTU343_unidentified	1	+
	bac_OTU219_Acetobacter	fun_OTU352_unidentified	1	+
	bac_OTU219_Acetobacter	fun_OTU406_unidentified	1	+
	bac_OTU219_Acetobacter	fun_OTU446_unidentified	1	+
	bac_OTU219_Acetobacter	fun_OTU54_unidentified	1	+
	bac_OTU219_Acetobacter	fun_OTU55_unidentified	1	+
	bac_OTU219_Acetobacter	fun_OTU75_unidentified	1	+
	bac_OTU219_Acetobacter	fun_OTU80_unidentified	1	+
	bac_OTU220_Variovorax	fun_OTU163_unidentified	1	+
	bac_OTU220_Variovorax	fun_OTU194_Naganishia	1	+
	bac_OTU220_Variovorax	fun_OTU342_unidentified	1	+
	bac_OTU23_Wolbachia	fun_OTU191_unidentified	1	+
	bac_OTU23_Wolbachia	fun_OTU199_unidentified	1	+
	bac_OTU23_Wolbachia	fun_OTU236_unidentified	1	+
	bac_OTU23_Wolbachia	fun_OTU246_unidentified	1	+
	bac_OTU23_Wolbachia	fun_OTU266_unidentified	1	+
	bac_OTU23_Wolbachia	fun_OTU349_unidentified	1	+
	bac_OTU23_Wolbachia	fun_OTU479_unidentified	1	+
	bac_OTU232_Methylovirgula	fun_OTU59_unidentified	1	+
	bac_OTU238_uncultured	fun_OTU119_unidentified	-0.86	-
	bac_OTU239_uncultured	fun_OTU381_unidentified	1	+
	bac_OTU249_norank	fun_OTU135_unidentified	1	+
	bac_OTU249_norank	fun_OTU321_unidentified	1	+
	bac_OTU25_Rhodococcus	fun_OTU70_unidentified	0.86	+
	bac_OTU251_uncultured	fun_OTU59_unidentified	1	+
	bac_OTU260_Thauera	fun_OTU126_unidentified	1	+
	bac_OTU260_Thauera	fun_OTU150_Setophaeosphaeria	1	+
	bac_OTU260_Thauera	fun_OTU268_Mollisia	1	+
	bac_OTU260_Thauera	fun_OTU307_unidentified	1	+
	bac_OTU260_Thauera	fun_OTU331_unidentified	1	+
	bac_OTU260_Thauera	fun_OTU392_unidentified	1	+
	bac_OTU260_Thauera	fun_OTU74_unidentified	1	+
	bac_OTU277_uncultured	fun_OTU386_unidentified	-0.89	-
	bac_OTU279_Acetobacter	fun_OTU191_unidentified	1	+
	bac_OTU279_Acetobacter	fun_OTU199_unidentified	1	+
	bac_OTU279_Acetobacter	fun_OTU236_unidentified	1	+
	bac_OTU279_Acetobacter	fun_OTU246_unidentified	1	+
	bac_OTU279_Acetobacter	fun_OTU266_unidentified	1	+
	bac_OTU279_Acetobacter	fun_OTU349_unidentified	1	+
	bac_OTU279_Acetobacter	fun_OTU479_unidentified	1	+
	bac_OTU282_Desulfovibrio	fun_OTU188_Rhodotorula	-0.87	-
	bac_OTU282_Desulfovibrio	fun_OTU386_unidentified	-0.86	-
	bac_OTU283_uncultured	fun_OTU77_unidentified	0.98	+
	bac_OTU284_Bacillus	fun_OTU163_unidentified	1	+
	bac_OTU284_Bacillus	fun_OTU194_Naganishia	1	+
	bac_OTU284_Bacillus	fun_OTU342_unidentified	1	+
	bac_OTU287_uncultured	fun_OTU169_unidentified	1	+
	bac_OTU288_uncultured	fun_OTU107_unidentified	-0.86	-
	bac_OTU288_uncultured	fun_OTU228_Nigrospora	-0.87	-
	bac_OTU288_uncultured	fun_OTU234_unidentified	-0.87	-
	bac_OTU29_Komagataeibacter	fun_OTU191_unidentified	1	+
	bac_OTU29_Komagataeibacter	fun_OTU199_unidentified	1	+
	bac_OTU29_Komagataeibacter	fun_OTU236_unidentified	1	+
	bac_OTU29_Komagataeibacter	fun_OTU246_unidentified	1	+
	bac_OTU29_Komagataeibacter	fun_OTU266_unidentified	1	+
	bac_OTU29_Komagataeibacter	fun_OTU349_unidentified	1	+
	bac_OTU29_Komagataeibacter	fun_OTU479_unidentified	1	+
	bac_OTU30_Pseudomonas	fun_OTU44_unidentified	-0.86	-
	bac_OTU310_Dysgonomonas	fun_OTU228_Nigrospora	-0.87	-
	bac_OTU310_Dysgonomonas	fun_OTU234_unidentified	-0.87	-
	bac_OTU310_Dysgonomonas	fun_OTU386_unidentified	-0.87	-
	bac_OTU315_Dysgonomonas	fun_OTU386_unidentified	-0.89	-
	bac_OTU332_Dysgonomonas	fun_OTU10_Penicillium	0.87	+
	bac_OTU332_Dysgonomonas	fun_OTU107_unidentified	-0.89	-
	bac_OTU332_Dysgonomonas	fun_OTU396_unidentified	-0.9	-
	bac_OTU332_Dysgonomonas	fun_OTU461_Talaromyces	-0.87	-
	bac_OTU332_Dysgonomonas	fun_OTU69_unidentified	-0.87	-
	bac_OTU332_Dysgonomonas	fun_OTU83_unidentified	-0.89	-
	bac_OTU332_Dysgonomonas	fun_OTU9_unidentified	0.91	+
	bac_OTU348_Dyella	fun_OTU59_unidentified	1	+
	bac_OTU349_Acetobacter	fun_OTU381_unidentified	1	+
	bac_OTU35_Sphingomonas	fun_OTU519_unidentified	0.89	+
	bac_OTU363_Rhodanobacter	fun_OTU260_unidentified	0.9	+
	bac_OTU364_Anaerofustis	fun_OTU107_unidentified	-0.86	-
	bac_OTU379_norank	fun_OTU130_unidentified	1	+
	bac_OTU379_norank	fun_OTU131_Cylindrocladium	1	+
	bac_OTU379_norank	fun_OTU173_unidentified	1	+
	bac_OTU379_norank	fun_OTU184_unidentified	1	+
	bac_OTU379_norank	fun_OTU186_unidentified	1	+
	bac_OTU379_norank	fun_OTU189_unidentified	1	+
	bac_OTU379_norank	fun_OTU269_unidentified	1	+
	bac_OTU379_norank	fun_OTU282_unidentified	1	+
	bac_OTU379_norank	fun_OTU330_unidentified	1	+
	bac_OTU379_norank	fun_OTU343_unidentified	1	+
	bac_OTU379_norank	fun_OTU352_unidentified	1	+
	bac_OTU379_norank	fun_OTU406_unidentified	1	+
	bac_OTU379_norank	fun_OTU446_unidentified	1	+
	bac_OTU379_norank	fun_OTU54_unidentified	1	+
	bac_OTU379_norank	fun_OTU55_unidentified	1	+
	bac_OTU379_norank	fun_OTU75_unidentified	1	+
	bac_OTU379_norank	fun_OTU80_unidentified	1	+
	bac_OTU38_Acidothermus	fun_OTU243_unidentified	1	+
	bac_OTU38_Acidothermus	fun_OTU78_unidentified	1	+
	bac_OTU382_Asinibacterium	fun_OTU130_unidentified	1	+
	bac_OTU382_Asinibacterium	fun_OTU131_Cylindrocladium	1	+
	bac_OTU382_Asinibacterium	fun_OTU173_unidentified	1	+
	bac_OTU382_Asinibacterium	fun_OTU184_unidentified	1	+
	bac_OTU382_Asinibacterium	fun_OTU186_unidentified	1	+
	bac_OTU382_Asinibacterium	fun_OTU189_unidentified	1	+
	bac_OTU382_Asinibacterium	fun_OTU269_unidentified	1	+
	bac_OTU382_Asinibacterium	fun_OTU282_unidentified	1	+
	bac_OTU382_Asinibacterium	fun_OTU330_unidentified	1	+
	bac_OTU382_Asinibacterium	fun_OTU343_unidentified	1	+
	bac_OTU382_Asinibacterium	fun_OTU352_unidentified	1	+
	bac_OTU382_Asinibacterium	fun_OTU406_unidentified	1	+
	bac_OTU382_Asinibacterium	fun_OTU446_unidentified	1	+
	bac_OTU382_Asinibacterium	fun_OTU54_unidentified	1	+
	bac_OTU382_Asinibacterium	fun_OTU55_unidentified	1	+
	bac_OTU382_Asinibacterium	fun_OTU75_unidentified	1	+
	bac_OTU382_Asinibacterium	fun_OTU80_unidentified	1	+
	bac_OTU385_Enterococcus	fun_OTU2_unidentified	-0.88	-
	bac_OTU390_norank	fun_OTU243_unidentified	1	+
	bac_OTU390_norank	fun_OTU78_unidentified	1	+
	bac_OTU394_Acinetobacter	fun_OTU149_unidentified	1	+
	bac_OTU394_Acinetobacter	fun_OTU225_Cladorrhinum	1	+
	bac_OTU394_Acinetobacter	fun_OTU67_unidentified	1	+
	bac_OTU397_Sphingomonas	fun_OTU191_unidentified	1	+
	bac_OTU397_Sphingomonas	fun_OTU199_unidentified	1	+
	bac_OTU397_Sphingomonas	fun_OTU236_unidentified	1	+
	bac_OTU397_Sphingomonas	fun_OTU246_unidentified	1	+
	bac_OTU397_Sphingomonas	fun_OTU266_unidentified	1	+
	bac_OTU397_Sphingomonas	fun_OTU349_unidentified	1	+
	bac_OTU397_Sphingomonas	fun_OTU479_unidentified	1	+
	bac_OTU401_Dysgonomonas	fun_OTU455_unidentified	0.86	+
	bac_OTU402_norank	fun_OTU130_unidentified	1	+
	bac_OTU402_norank	fun_OTU131_Cylindrocladium	1	+
	bac_OTU402_norank	fun_OTU173_unidentified	1	+
	bac_OTU402_norank	fun_OTU184_unidentified	1	+
	bac_OTU402_norank	fun_OTU186_unidentified	1	+
	bac_OTU402_norank	fun_OTU189_unidentified	1	+
	bac_OTU402_norank	fun_OTU269_unidentified	1	+
	bac_OTU402_norank	fun_OTU282_unidentified	1	+
	bac_OTU402_norank	fun_OTU330_unidentified	1	+
	bac_OTU402_norank	fun_OTU343_unidentified	1	+
	bac_OTU402_norank	fun_OTU352_unidentified	1	+
	bac_OTU402_norank	fun_OTU406_unidentified	1	+
	bac_OTU402_norank	fun_OTU446_unidentified	1	+
	bac_OTU402_norank	fun_OTU54_unidentified	1	+
	bac_OTU402_norank	fun_OTU55_unidentified	1	+
	bac_OTU402_norank	fun_OTU75_unidentified	1	+
	bac_OTU402_norank	fun_OTU80_unidentified	1	+
	bac_OTU403_norank	fun_OTU167_Aspergillus	1	+
	bac_OTU403_norank	fun_OTU417_unidentified	1	+
	bac_OTU413_Corynebacterium	fun_OTU148_unidentified	0.9	+
	bac_OTU413_Corynebacterium	fun_OTU187_unidentified	0.92	+
	bac_OTU413_Corynebacterium	fun_OTU322_unidentified	0.89	+
	bac_OTU426_Acidothermus	fun_OTU130_unidentified	1	+
	bac_OTU426_Acidothermus	fun_OTU131_Cylindrocladium	1	+
	bac_OTU426_Acidothermus	fun_OTU173_unidentified	1	+
	bac_OTU426_Acidothermus	fun_OTU184_unidentified	1	+
	bac_OTU426_Acidothermus	fun_OTU186_unidentified	1	+
	bac_OTU426_Acidothermus	fun_OTU189_unidentified	1	+
	bac_OTU426_Acidothermus	fun_OTU269_unidentified	1	+
	bac_OTU426_Acidothermus	fun_OTU282_unidentified	1	+
	bac_OTU426_Acidothermus	fun_OTU330_unidentified	1	+
	bac_OTU426_Acidothermus	fun_OTU343_unidentified	1	+
	bac_OTU426_Acidothermus	fun_OTU352_unidentified	1	+
	bac_OTU426_Acidothermus	fun_OTU406_unidentified	1	+
	bac_OTU426_Acidothermus	fun_OTU446_unidentified	1	+
	bac_OTU426_Acidothermus	fun_OTU54_unidentified	1	+
	bac_OTU426_Acidothermus	fun_OTU55_unidentified	1	+
	bac_OTU426_Acidothermus	fun_OTU75_unidentified	1	+
	bac_OTU426_Acidothermus	fun_OTU80_unidentified	1	+
	bac_OTU428_uncultured	fun_OTU25_Penicillium	0.86	+
	bac_OTU429_Granulicella	fun_OTU135_unidentified	1	+
	bac_OTU429_Granulicella	fun_OTU321_unidentified	1	+
	bac_OTU435_Acinetobacter	fun_OTU381_unidentified	1	+
	bac_OTU44_Pseudomonas	fun_OTU101_unidentified	-0.87	-
	bac_OTU44_Pseudomonas	fun_OTU383_unidentified	0.88	+
	bac_OTU447_Erysipelatoclostridium	fun_OTU396_unidentified	-0.87	-
	bac_OTU450_uncultured	fun_OTU133_unidentified	0.86	+
	bac_OTU450_uncultured	fun_OTU202_unidentified	-0.88	-
	bac_OTU455_Stenotrophomonas	fun_OTU103_Cladophialophora	1	+
	bac_OTU455_Stenotrophomonas	fun_OTU176_unidentified	1	+
	bac_OTU455_Stenotrophomonas	fun_OTU229_unidentified	1	+
	bac_OTU455_Stenotrophomonas	fun_OTU270_unidentified	1	+
	bac_OTU455_Stenotrophomonas	fun_OTU422_unidentified	1	+
	bac_OTU455_Stenotrophomonas	fun_OTU63_unidentified	1	+
	bac_OTU455_Stenotrophomonas	fun_OTU90_unidentified	1	+
	bac_OTU465_uncultured	fun_OTU126_unidentified	1	+
	bac_OTU465_uncultured	fun_OTU150_Setophaeosphaeria	1	+
	bac_OTU465_uncultured	fun_OTU268_Mollisia	1	+
	bac_OTU465_uncultured	fun_OTU307_unidentified	1	+
	bac_OTU465_uncultured	fun_OTU331_unidentified	1	+
	bac_OTU465_uncultured	fun_OTU392_unidentified	1	+
	bac_OTU465_uncultured	fun_OTU74_unidentified	1	+
	bac_OTU482_Turicibacter	fun_OTU163_unidentified	1	+
	bac_OTU482_Turicibacter	fun_OTU194_Naganishia	1	+
	bac_OTU482_Turicibacter	fun_OTU342_unidentified	1	+
	bac_OTU501_Stenotrophomonas	fun_OTU103_Cladophialophora	1	+
	bac_OTU501_Stenotrophomonas	fun_OTU176_unidentified	1	+
	bac_OTU501_Stenotrophomonas	fun_OTU229_unidentified	1	+
	bac_OTU501_Stenotrophomonas	fun_OTU270_unidentified	1	+
	bac_OTU501_Stenotrophomonas	fun_OTU422_unidentified	1	+
	bac_OTU501_Stenotrophomonas	fun_OTU63_unidentified	1	+
	bac_OTU501_Stenotrophomonas	fun_OTU90_unidentified	1	+
	bac_OTU502_Acidovorax	fun_OTU191_unidentified	1	+
	bac_OTU502_Acidovorax	fun_OTU199_unidentified	1	+
	bac_OTU502_Acidovorax	fun_OTU236_unidentified	1	+
	bac_OTU502_Acidovorax	fun_OTU246_unidentified	1	+
	bac_OTU502_Acidovorax	fun_OTU266_unidentified	1	+
	bac_OTU502_Acidovorax	fun_OTU349_unidentified	1	+
	bac_OTU502_Acidovorax	fun_OTU479_unidentified	1	+
	bac_OTU51_norank	fun_OTU135_unidentified	1	+
	bac_OTU51_norank	fun_OTU321_unidentified	1	+
	bac_OTU521_Cutibacterium	fun_OTU163_unidentified	1	+
	bac_OTU521_Cutibacterium	fun_OTU194_Naganishia	1	+
	bac_OTU521_Cutibacterium	fun_OTU342_unidentified	1	+
	bac_OTU528_Acetobacter	fun_OTU124_unidentified	1	+
	bac_OTU528_Acetobacter	fun_OTU141_unidentified	1	+
	bac_OTU528_Acetobacter	fun_OTU161_unidentified	1	+
	bac_OTU528_Acetobacter	fun_OTU168_Septoria	1	+
	bac_OTU528_Acetobacter	fun_OTU364_unidentified	1	+
	bac_OTU528_Acetobacter	fun_OTU395_unidentified	1	+
	bac_OTU54_Chitinophaga	fun_OTU79_unidentified	0.86	+
	bac_OTU59_uncultured	fun_OTU285_unidentified	0.89	+
	bac_OTU60_Spiroplasma	fun_OTU70_unidentified	0.87	+
	bac_OTU60_Spiroplasma	fun_OTU8_unidentified	0.86	+
	bac_OTU73_Acidicaldus	fun_OTU130_unidentified	1	+
	bac_OTU73_Acidicaldus	fun_OTU131_Cylindrocladium	1	+
	bac_OTU73_Acidicaldus	fun_OTU173_unidentified	1	+
	bac_OTU73_Acidicaldus	fun_OTU184_unidentified	1	+
	bac_OTU73_Acidicaldus	fun_OTU186_unidentified	1	+
	bac_OTU73_Acidicaldus	fun_OTU189_unidentified	1	+
	bac_OTU73_Acidicaldus	fun_OTU269_unidentified	1	+
	bac_OTU73_Acidicaldus	fun_OTU282_unidentified	1	+
	bac_OTU73_Acidicaldus	fun_OTU330_unidentified	1	+
	bac_OTU73_Acidicaldus	fun_OTU343_unidentified	1	+
	bac_OTU73_Acidicaldus	fun_OTU352_unidentified	1	+
	bac_OTU73_Acidicaldus	fun_OTU406_unidentified	1	+
	bac_OTU73_Acidicaldus	fun_OTU446_unidentified	1	+
	bac_OTU73_Acidicaldus	fun_OTU54_unidentified	1	+
	bac_OTU73_Acidicaldus	fun_OTU55_unidentified	1	+
	bac_OTU73_Acidicaldus	fun_OTU75_unidentified	1	+
	bac_OTU73_Acidicaldus	fun_OTU80_unidentified	1	+
	bac_OTU74_Desulfovibrio	fun_OTU386_unidentified	-0.87	-
	bac_OTU83_Labrys	fun_OTU152_unidentified	0.9	+
	bac_OTU83_Labrys	fun_OTU216_unidentified	0.87	+
	bac_OTU84_norank	fun_OTU130_unidentified	1	+
	bac_OTU84_norank	fun_OTU131_Cylindrocladium	1	+
	bac_OTU84_norank	fun_OTU173_unidentified	1	+
	bac_OTU84_norank	fun_OTU184_unidentified	1	+
	bac_OTU84_norank	fun_OTU186_unidentified	1	+
	bac_OTU84_norank	fun_OTU189_unidentified	1	+
	bac_OTU84_norank	fun_OTU269_unidentified	1	+
	bac_OTU84_norank	fun_OTU282_unidentified	1	+
	bac_OTU84_norank	fun_OTU330_unidentified	1	+
	bac_OTU84_norank	fun_OTU343_unidentified	1	+
	bac_OTU84_norank	fun_OTU352_unidentified	1	+
	bac_OTU84_norank	fun_OTU406_unidentified	1	+
	bac_OTU84_norank	fun_OTU446_unidentified	1	+
	bac_OTU84_norank	fun_OTU54_unidentified	1	+
	bac_OTU84_norank	fun_OTU55_unidentified	1	+
	bac_OTU84_norank	fun_OTU75_unidentified	1	+
	bac_OTU84_norank	fun_OTU80_unidentified	1	+
	bac_OTU95_Incertae Sedis	fun_OTU129_unidentified	-0.86	-
	bac_OTU95_Incertae Sedis	fun_OTU40_unidentified	-0.88	-
	bac_OTU95_Incertae Sedis	fun_OTU461_Talaromyces	-0.92	-

## Sheet: Table S4
Table S4. Topological properties of co-occurrences networks of bacteria and fungi in the fly D. simulans and the beetle D. wallichii bowringi.
Topological property	Fly	Beetle
Edges	185	366
Vertices	114	191
Connectance	0.029	0.02
Average degree	3.246	3.832
Average path length	1.544	2.325
Diameter	2	10
Clusters	22	37
Centralization degree	0.086	0.069
Centralization betweenness	0.004	0.009
Centralization closeness	0.001	0.001

## Sheet: Table S5
Table S5. Different potential functions of the bacteria and fungi between D. simulans and D. wallichii bowringi.
Category	Functional categories	logFC(Fly vs Beetle)	Level	p
Bacteria	ko00010	-0.43	depleted	0.007
	ko00020	0.82	enriched	0
	ko00030	0.03	nosig	0.612
	ko00040	-0.74	depleted	0
	ko00051	-0.81	depleted	0.002
	ko00052	-1.26	depleted	0.001
	ko00053	-0.99	depleted	0
	ko00061	-0.07	nosig	0.256
	ko00062	-1.8	nosig	0.403
	ko00071	-1.01	depleted	0.011
	ko00072	-0.87	depleted	0.025
	ko00073	-1.33	nosig	0.325
	ko00100	1.32	nosig	0.144
	ko00120	-1.65	depleted	0.003
	ko00121	-2.01	depleted	0.001
	ko00130	0.46	enriched	0
	ko00140	-0.46	nosig	0.322
	ko00190	1.24	enriched	0
	ko00195	1.17	enriched	0
	ko00220	0.04	nosig	0.549
	ko00230	0.39	enriched	0
	ko00232	3.43	enriched	0.036
	ko00240	0.46	enriched	0
	ko00250	0.22	enriched	0
	ko00253	-0.58	nosig	0.459
	ko00260	-0.1	nosig	0.212
	ko00261	0.78	enriched	0
	ko00270	-0.32	depleted	0.006
	ko00280	0.12	nosig	0.489
	ko00281	-0.56	nosig	0.266
	ko00290	-1.07	depleted	0
	ko00300	0.49	enriched	0
	ko00310	-0.09	nosig	0.732
	ko00311	-1.17	depleted	0.009
	ko00330	-0.76	depleted	0.002
	ko00331	-0.02	nosig	0.341
	ko00332	-2.18	depleted	0
	ko00333	0.02	nosig	0.856
	ko00340	-1.39	depleted	0
	ko00350	-0.95	depleted	0
	ko00360	-0.68	depleted	0.007
	ko00361	-1.07	depleted	0.006
	ko00362	-0.97	depleted	0.026
	ko00363	-0.19	nosig	0.854
	ko00364	-0.78	nosig	0.203
	ko00365	0.82	nosig	0.237
	ko00380	-0.17	nosig	0.612
	ko00400	-1.52	depleted	0
	ko00401	-0.55	depleted	0
	ko00404	0.04	nosig	0.969
	ko00405	-1.9	depleted	0.014
	ko00410	-0.33	nosig	0.345
	ko00430	-0.7	depleted	0.001
	ko00440	-1.8	depleted	0
	ko00450	-0.2	nosig	0.121
	ko00460	-0.85	depleted	0
	ko00471	0.32	enriched	0.001
	ko00472	-1.83	depleted	0
	ko00473	-0.46	depleted	0
	ko00480	0.04	nosig	0.6
	ko00500	-2.42	depleted	0.001
	ko00510	-0.74	nosig	0.134
	ko00511	-2.54	depleted	0
	ko00513	-2.4	depleted	0.006
	ko00514	0.49	nosig	0.471
	ko00515	0.72	nosig	0.279
	ko00520	-1.02	depleted	0.001
	ko00521	0.26	nosig	0.088
	ko00522	-1.98	nosig	0.418
	ko00523	0.15	nosig	0.499
	ko00524	-2.97	depleted	0
	ko00525	0.92	enriched	0
	ko00531	-2.26	depleted	0
	ko00532	0.53	nosig	0.055
	ko00534	0.53	nosig	0.055
	ko00540	-1.91	depleted	0.001
	ko00550	0.25	enriched	0.014
	ko00561	-0.28	depleted	0.003
	ko00562	-0.18	depleted	0.012
	ko00563	0.77	enriched	0.02
	ko00564	0.54	enriched	0
	ko00565	1.51	enriched	0
	ko00571	0.71	nosig	0.271
	ko00590	-1.97	depleted	0.002
	ko00591	-0.98	nosig	0.147
	ko00592	-1.1	depleted	0.017
	ko00600	-1.07	depleted	0.027
	ko00601	0.15	nosig	0.354
	ko00603	-1.92	depleted	0.001
	ko00604	-2.41	depleted	0.006
	ko00620	-0.19	depleted	0
	ko00621	-1.78	depleted	0
	ko00622	-1.39	depleted	0.001
	ko00623	-0.43	nosig	0.401
	ko00624	-0.99	depleted	0.04
	ko00625	-1.5	depleted	0
	ko00626	-1.85	depleted	0
	ko00627	-0.09	nosig	0.685
	ko00630	0.15	nosig	0.062
	ko00633	-1.6	depleted	0
	ko00640	-0.08	nosig	0.138
	ko00642	-0.99	depleted	0.033
	ko00643	-0.82	nosig	0.051
	ko00650	-0.72	depleted	0.001
	ko00660	0.22	enriched	0.002
	ko00670	0.58	enriched	0
	ko00680	0.01	nosig	0.84
	ko00710	0.71	enriched	0
	ko00720	0.19	enriched	0
	ko00730	0.23	enriched	0.018
	ko00740	0.72	enriched	0
	ko00750	-0.11	nosig	0.519
	ko00760	0.15	enriched	0
	ko00770	-0.69	depleted	0
	ko00780	0.22	enriched	0.009
	ko00785	1.09	enriched	0
	ko00790	0.98	enriched	0
	ko00791	1.08	enriched	0.001
	ko00830	-1.49	depleted	0
	ko00860	1.17	enriched	0
	ko00900	0.45	enriched	0
	ko00901	2.83	enriched	0.031
	ko00902	2.07	enriched	0.003
	ko00903	-0.51	nosig	0.263
	ko00906	-0.82	nosig	0.067
	ko00908	0.5	enriched	0.005
	ko00909	2.67	enriched	0.046
	ko00910	-0.09	nosig	0.501
	ko00920	-1.16	depleted	0
	ko00930	-0.24	nosig	0.669
	ko00940	-0.41	nosig	0.087
	ko00941	-2.89	depleted	0.007
	ko00943	-2.45	nosig	0.345
	ko00944	-1.08	nosig	0.08
	ko00945	-2.89	depleted	0.007
	ko00950	0.28	enriched	0
	ko00960	-0.09	nosig	0.235
	ko00965	0.24	nosig	0.644
	ko00966	-1.5	depleted	0
	ko00970	0.88	enriched	0
	ko00980	-0.2	nosig	0.195
	ko00981	-0.73	nosig	0.096
	ko00982	-0.19	nosig	0.224
	ko00983	0.2	enriched	0.001
	ko00984	-0.16	nosig	0.747
	ko01040	-0.37	nosig	0.171
	ko01051	0.51	enriched	0
	ko01052	-0.82	nosig	0.534
	ko01053	-1.6	depleted	0.021
	ko01054	-1.49	nosig	0.166
	ko01055	1.37	enriched	0
	ko01056	-0.91	nosig	0.197
	ko01057	1.01	nosig	0.182
	ko01059	-0.1	nosig	0.848
	ko01062	-1.3	depleted	0.042
	ko01100	0.11	enriched	0
	ko01110	0.24	enriched	0
	ko01120	-0.01	nosig	0.845
	ko01130	0.12	enriched	0.001
	ko01200	0.15	enriched	0
	ko01210	0.21	nosig	0.062
	ko01212	-0.11	nosig	0.35
	ko01220	-1.04	depleted	0
	ko01230	-0.23	depleted	0.002
	ko01501	-1.17	depleted	0
	ko01502	0.28	enriched	0.001
	ko01503	-0.88	depleted	0
	ko01523	0.48	enriched	0
	ko01524	0.31	enriched	0.001
	ko02010	-0.99	depleted	0
	ko02020	-0.79	depleted	0
	ko02024	-0.88	depleted	0
	ko02025	-0.39	nosig	0.379
	ko02026	-0.77	depleted	0.001
	ko02030	-1.59	depleted	0.006
	ko02040	-1.57	depleted	0.006
	ko02060	-3.44	depleted	0
	ko03008	0.79	enriched	0
	ko03010	0.95	enriched	0
	ko03013	-2.59	depleted	0
	ko03015	-0.02	nosig	0.341
	ko03018	0.57	enriched	0
	ko03020	1.09	enriched	0
	ko03022	-2.33	depleted	0.01
	ko03030	0.77	enriched	0
	ko03050	-0.7	nosig	0.238
	ko03060	0.69	enriched	0
	ko03070	0.86	enriched	0
	ko03320	-0.59	nosig	0.298
	ko03410	0.53	enriched	0
	ko03420	0.36	enriched	0
	ko03430	0.49	enriched	0
	ko03440	0.66	enriched	0
	ko03450	-0.27	nosig	0.721
	ko04011	-0.47	nosig	0.381
	ko04013	0.94	enriched	0
	ko04014	-0.01	nosig	0.994
	ko04016	-0.41	depleted	0.013
	ko04022	-1.26	nosig	0.271
	ko04024	-0.29	nosig	0.634
	ko04064	-0.19	nosig	0.469
	ko04066	0.93	enriched	0
	ko04068	0.77	enriched	0
	ko04070	1.13	enriched	0
	ko04071	-0.84	nosig	0.359
	ko04072	3.45	enriched	0
	ko04080	-2.17	nosig	0.118
	ko04112	0.78	enriched	0
	ko04113	-0.88	nosig	0.324
	ko04115	1.94	enriched	0
	ko04122	-0.17	depleted	0.035
	ko04138	-1.03	nosig	0.254
	ko04141	1.85	enriched	0
	ko04142	-2.32	depleted	0.004
	ko04144	-0.01	nosig	0.994
	ko04146	0.57	enriched	0.001
	ko04151	2.38	enriched	0
	ko04152	1.47	enriched	0
	ko04210	1.85	enriched	0
	ko04211	0.78	enriched	0
	ko04212	1.04	enriched	0
	ko04213	0.44	enriched	0
	ko04214	1.22	enriched	0
	ko04215	1.94	enriched	0
	ko04216	-1.05	depleted	0.021
	ko04217	0.18	enriched	0.002
	ko04260	1.98	enriched	0
	ko04261	-1.26	nosig	0.271
	ko04310	0.02	nosig	0.778
	ko04330	0.02	nosig	0.778
	ko04370	-0.19	nosig	0.469
	ko04380	0.05	nosig	0.546
	ko04612	2.45	enriched	0
	ko04614	-0.72	nosig	0.197
	ko04621	1.21	enriched	0
	ko04622	-2.59	depleted	0
	ko04625	-0.19	nosig	0.469
	ko04626	0.83	enriched	0
	ko04640	-0.18	nosig	0.503
	ko04657	2.45	enriched	0
	ko04659	2.45	enriched	0
	ko04666	-0.01	nosig	0.994
	ko04668	-0.19	nosig	0.469
	ko04714	1.9	enriched	0
	ko04721	0.2	nosig	0.216
	ko04723	-1.67	depleted	0.026
	ko04724	0.34	enriched	0.015
	ko04726	0.34	nosig	0.563
	ko04727	0.2	nosig	0.081
	ko04728	0.34	nosig	0.563
	ko04910	-2.26	depleted	0.001
	ko04911	-1.26	nosig	0.271
	ko04912	-0.01	nosig	0.994
	ko04913	-0.19	nosig	0.469
	ko04914	2.45	enriched	0
	ko04915	2.45	enriched	0
	ko04916	-0.89	nosig	0.606
	ko04917	-3.24	depleted	0.001
	ko04918	-2.27	depleted	0
	ko04919	0.73	nosig	0.408
	ko04920	-0.34	nosig	0.533
	ko04921	1.78	nosig	0.133
	ko04922	0.39	enriched	0.006
	ko04923	-0.19	nosig	0.469
	ko04924	1.46	nosig	0.082
	ko04925	-1.26	nosig	0.271
	ko04928	-0.01	nosig	0.994
	ko04930	-2.36	depleted	0
	ko04931	0.24	enriched	0.041
	ko04932	1.98	enriched	0
	ko04934	1.22	enriched	0
	ko04940	0.73	enriched	0
	ko04960	-1.26	nosig	0.271
	ko04961	-1.26	nosig	0.271
	ko04962	0.2	nosig	0.216
	ko04964	-0.81	nosig	0.117
	ko04970	-1.26	nosig	0.271
	ko04971	-1.26	nosig	0.271
	ko04972	-1.2	nosig	0.257
	ko04973	-3.55	depleted	0.004
	ko04974	-0.37	nosig	0.448
	ko04976	-0.51	nosig	0.349
	ko04978	-1.62	depleted	0.03
	ko04979	-2.19	nosig	0.12
	ko05010	1.52	enriched	0
	ko05012	1.98	enriched	0
	ko05014	0.87	enriched	0.001
	ko05016	1.5	enriched	0
	ko05020	-1.85	depleted	0.012
	ko05030	0.34	nosig	0.562
	ko05031	0.34	nosig	0.562
	ko05034	0.34	nosig	0.562
	ko05100	-2.25	depleted	0.029
	ko05110	-3.08	depleted	0.001
	ko05111	-0.53	depleted	0.013
	ko05120	0.03	nosig	0.898
	ko05131	0.12	nosig	0.863
	ko05132	-0.69	nosig	0.198
	ko05133	-0.69	depleted	0.017
	ko05134	1.06	enriched	0
	ko05140	-0.19	nosig	0.469
	ko05142	-1.86	depleted	0.008
	ko05143	-1.95	depleted	0.006
	ko05145	1.94	enriched	0
	ko05146	-0.97	nosig	0.175
	ko05150	-2.95	depleted	0.002
	ko05152	1.22	enriched	0
	ko05161	1.94	enriched	0
	ko05163	1.94	enriched	0
	ko05164	1.94	enriched	0
	ko05165	-2.36	depleted	0
	ko05166	-2.19	nosig	0.12
	ko05167	1.94	enriched	0
	ko05168	1.94	enriched	0
	ko05200	1.46	enriched	0
	ko05203	-2.36	depleted	0
	ko05204	0.9	enriched	0.002
	ko05205	0.95	enriched	0
	ko05206	-2.27	depleted	0
	ko05210	1.94	enriched	0
	ko05211	1.22	enriched	0
	ko05215	2.45	enriched	0
	ko05219	-2.89	depleted	0.001
	ko05220	0.02	nosig	0.778
	ko05222	1.94	enriched	0
	ko05225	0.95	enriched	0.002
	ko05230	0.05	nosig	0.548
	ko05231	3.4	enriched	0
	ko05322	0.72	nosig	0.527
	ko05323	0.05	nosig	0.546
	ko05340	-2.06	depleted	0
	ko05410	0.74	nosig	0.285
	ko05414	-0.76	nosig	0.322
	ko05416	1.94	enriched	0
	ko05418	0.85	enriched	0
Fungi	Animal Endosymbiont-Animal Pathogen-Endophyte-Plant Pathogen-Undefined Saprotroph	1.21	nosig	0.316
	Animal Pathogen	-11.43	nosig	0.167
	Animal Pathogen-Clavicipitaceous Endophyte-Fungal Parasite	-14.13	nosig	0.104
	Animal Pathogen-Dung Saprotroph-Endophyte-Epiphyte-Plant Saprotroph-Wood Saprotroph	0.85	nosig	0.467
	Animal Pathogen-Dung Saprotroph-Endophyte-Lichen Parasite-Plant Pathogen-Undefined Saprotroph	-2.08	nosig	0.413
	Animal Pathogen-Dung Saprotroph-Endophyte-Plant Saprotroph-Soil Saprotroph-Wood Saprotroph	-1	nosig	0.486
	Animal Pathogen-Endophyte-Fungal Parasite-Lichen Parasite-Plant Pathogen-Wood Saprotroph	3.01	enriched	0.022
	Animal Pathogen-Endophyte-Lichen Parasite-Plant Pathogen-Soil Saprotroph-Wood Saprotroph	2.54	enriched	0.001
	Animal Pathogen-Endophyte-Plant Pathogen-Wood Saprotroph	-4.04	nosig	0.288
	Animal Pathogen-Endophyte-Plant Saprotroph-Soil Saprotroph-Undefined Saprotroph-Wood Saprotroph	1.26	nosig	0.338
	Animal Pathogen-Endosymbiont-Undefined Saprotroph	-18.89	nosig	0.319
	Animal Pathogen-Fungal Parasite-Undefined Saprotroph	-0.87	nosig	0.584
	Animal Pathogen-Undefined Saprotroph	2.12	nosig	0.121
	Bryophyte Parasite-Dung Saprotroph-Ectomycorrhizal-Fungal Parasite-Leaf Saprotroph-Plant Parasite-Undefined Saprotroph-Wood Saprotroph	12.06	nosig	0.112
	Dung Saprotroph-Endophyte-Litter Saprotroph-Undefined Saprotroph	-4.04	nosig	0.107
	Dung Saprotroph-Plant Saprotroph	-10.89	nosig	0.341
	Dung Saprotroph-Undefined Saprotroph-Wood Saprotroph	1.05	nosig	0.344
	Ectomycorrhizal	0.44	nosig	0.746
	Ectomycorrhizal-Fungal Parasite-Soil Saprotroph-Undefined Saprotroph	-11.89	nosig	0.341
	Ectomycorrhizal-Undefined Saprotroph	-1.7	nosig	0.436
	Endophyte	-12.27	nosig	0.341
	Endophyte-Dung Saprotroph-Lichen Parasite-Litter Saprotroph-Plant Pathogen-Soil Saprotroph-Wood Saprotroph	-1.41	nosig	0.557
	Endophyte-Epiphyt-Fungal Parasite-Plant Pathogen-Wood Saprotroph	-1.11	nosig	0.398
	Endophyte-Plant Pathogen	-2.59	nosig	0.096
	Endophyte-Plant Pathogen-Undefined Saprotroph	14.07	nosig	0.341
	Endophyte-Soil Saprotroph	11.48	nosig	0.341
	Epiphyte-Litter Saprotroph	-0.19	nosig	0.905
	Ericoid Mycorrhizal	0.82	nosig	0.617
	Fungal Parasite	-12.89	nosig	0.112
	Fungal Parasite-Plant Pathogen-Plant Saprotroph	-1.48	nosig	0.355
	Fungal Parasite-Undefined Saprotroph	-3.42	depleted	0.026
	Leaf Saprotroph	1.15	nosig	0.623
	Orchid Mycorrhizal	-10.47	nosig	0.341
	Plant Pathogen	-2.17	depleted	0.024
	Plant Pathogen-Undefined Saprotroph	0.11	nosig	0.927
	Plant Pathogen-Wood Saprotroph	0.56	nosig	0.765
	Plant Saprotroph-Wood Saprotroph	2.72	nosig	0.332
	Saprotrophic	-2.66	depleted	0.001
	Undefined Saprotroph	0.79	nosig	0.064
	Unknown	-0.23	nosig	0.628
	Wood Saprotroph	-1.75	nosig	0.256
